# Supplementary material for: Genome-wide 5-Hydroxymethylcytosine Profiling Analysis Identifies MAP7D1 as A Novel Regulator of Lymph Node Metastasis in Breast Cancer
Source: Genomics Proteomics Bioinformatics. 2021 Mar 11;19(1):64–79. doi: 10.1016/j.gpb.2019.05.005 (PMC8498923; doi:10.1016/j.gpb.2019.05.005)
Supplement: Supplementary Figure S1 — Representative images showing quantitative analysis of immunostaining intensity in breast cancer cells (Related to Figure 1). A. Representative images showing the nuclear staining of 5hmC in breast cancer tissues (red rectangle) and normal tissues (black rectangle) in the same paraffin section. The area of nuclei was denoted in red circle with red arrow. Ca, invasive ductal breast cancer cells; N, normal epithelial cells; Me, mesenchymal cells. Scale bar in overview images represents 200 μm, and in enlarged images represents 25 μm. B. Representative images showing the way to calculate score values for immune-stained samples. By using HistoQuest software, the nuclei of cancer cells (denoted in red circle) were recognized and included for downstream analysis. The nuclei of non-tumor cells are denoted in green. Scale bar represents 200 μm. C. Examples of cells with different staining intensities are shown in three boxes. The cells selected for analysis were denoted in red cycles, including strong staining (red arrow, 1#), medium staining (black arrow, 2#), and weak staining (blue arrow, 3#) (left panel). Each spot in the right panel represents one individual cell selected for analysis. Y-axis represents the “staining intensity” of each cell. The score value of each sample was calculated by the average staining intensities of all the selected cells. Scale bar represents 10 μm. [file mmc1.zip]

Archive with 1 entries (1 files):
- Supplementary Figure S1.ai
