# Supplementary material for: Genome-wide 5-Hydroxymethylcytosine Profiling Analysis Identifies MAP7D1 as A Novel Regulator of Lymph Node Metastasis in Breast Cancer
Source: Genomics Proteomics Bioinformatics. 2021 Mar 11;19(1):64–79. doi: 10.1016/j.gpb.2019.05.005 (PMC8498923; doi:10.1016/j.gpb.2019.05.005)
Supplement: Supplementary Figure S2 — Genome-wide distribution of 5hmC in gene bodies and intergenic regions (Related to Figure 2). A. IGV plots showing 5hmC distribution in the region of chr16: 46,988,262-60,315,587. Gray reads originate from input libraries; Blue and red reads originate from hMeDIP libraries of PT and MT, respectively. Y-axis represents normalized number of read counts. B. Statistical analysis of hMRs located in TSS-1 kb, gene bodies, and intergenic regions in PT and MT. C. Statistical analysis of DhMRs between PT and MT located in TSS-1 kb, gene bodies and intergenic regions. Loss, down-regulated 5hmC in MT; Gain, up-regulated 5hmC in MT. [file mmc2.zip]

Archive with 1 entries (1 files):
- Supplementary Figure S2.ai
