# Supplementary material for: Genome-wide 5-Hydroxymethylcytosine Profiling Analysis Identifies MAP7D1 as A Novel Regulator of Lymph Node Metastasis in Breast Cancer
Source: Genomics Proteomics Bioinformatics. 2021 Mar 11;19(1):64–79. doi: 10.1016/j.gpb.2019.05.005 (PMC8498923; doi:10.1016/j.gpb.2019.05.005)
Supplement: Supplementary Figure S3 — Correlation analysis between global DNA 5hmC levels and TET1/ TET2/ TET3 protein expression levels (Related to Figure 3). The Spearman correlation between global DNA 5hmC levels and TET1 (A), TET2 (B), and TET3 (C) as calculated from immunohistochemical staining scores as shown in Figure 1B and 3B. The number of samples used for analysis was shown in each figure. [file mmc3.zip]

Archive with 1 entries (1 files):
- Supplementary Figure S3.ai
