# Supplementary material for: Genome-wide 5-Hydroxymethylcytosine Profiling Analysis Identifies MAP7D1 as A Novel Regulator of Lymph Node Metastasis in Breast Cancer
Source: Genomics Proteomics Bioinformatics. 2021 Mar 11;19(1):64–79. doi: 10.1016/j.gpb.2019.05.005 (PMC8498923; doi:10.1016/j.gpb.2019.05.005)
Supplement: Supplementary Figure S4 — IGV plots showing the 5hmC profiles of the genes validated for 5hmC decrease from MT to MLN (Related to Figure 3). IGV plots showing 5hmC distribution in BRD1-exon10 (A), NFE2-exon3 (B), PTGFRN-exon4 (C), and PIK3R5-exon7 (D) in MT and MLN, respectively. Gray reads originated from input libraries; red and purple reads originated from hMeDIP libraries of MT and MLN, respectively. Y-axis represented normalized numbers of read counts. The enlarged view of the 5hmC profile in the selected exons (denoted with red arrows) is shown in the right panel of each Figure. [file mmc4.zip]

Archive with 1 entries (1 files):
- Supplementary Figure S4.ai
