# Supplementary material for: Genome-wide 5-Hydroxymethylcytosine Profiling Analysis Identifies MAP7D1 as A Novel Regulator of Lymph Node Metastasis in Breast Cancer
Source: Genomics Proteomics Bioinformatics. 2021 Mar 11;19(1):64–79. doi: 10.1016/j.gpb.2019.05.005 (PMC8498923; doi:10.1016/j.gpb.2019.05.005)
Supplement: Supplementary Figure S5 — hMeDIP-seq analysis of additional 6 sets of PT and MT samples (Related to Figure 4). A. Metagene profile analysis showing the distribution of hMRs across the gene bodies. B. Violin plot showing the relative DNA 5hmC fold enrichment. C. KEGG analysis of the 1608 DhMGs exhibiting higher 5hmC levels in the 6 MT samples. [file mmc5.zip]

Archive with 1 entries (1 files):
- Supplementary Figure S5.ai
