# Supplementary material for: Genome-wide 5-Hydroxymethylcytosine Profiling Analysis Identifies MAP7D1 as A Novel Regulator of Lymph Node Metastasis in Breast Cancer
Source: Genomics Proteomics Bioinformatics. 2021 Mar 11;19(1):64–79. doi: 10.1016/j.gpb.2019.05.005 (PMC8498923; doi:10.1016/j.gpb.2019.05.005)
Supplement: Supplementary Figure S6 — IGV plots showing the 5hmC profiles of the genes validated for 5hmC increase in MTcompared to PT(Related to Figure 4). A. IGV plots showing 5hmC distribution in MAP7D1-exon9, ARHGEF10L-exon15, CPXM2-exon1, and TMEM201-exon5. Gray reads originated from input libraries; blue and red reads originated from hMeDIP libraries of PT and MT, respectively. Y-axis represented normalized numbers of read counts. The enlarged view of the 5hmC profile in the selected exons (denoted with red arrows) is shown in the right panel. B. The relative 5hmC fold enrichment of the four genes in selected exons as acquired from 8 sets of hMeDIP-seq data. *, P < 0.05. [file mmc6.zip]

Archive with 1 entries (1 files):
- Supplementary Figure S6.ai
