# Supplementary material for: Genome-wide 5-Hydroxymethylcytosine Profiling Analysis Identifies MAP7D1 as A Novel Regulator of Lymph Node Metastasis in Breast Cancer
Source: Genomics Proteomics Bioinformatics. 2021 Mar 11;19(1):64–79. doi: 10.1016/j.gpb.2019.05.005 (PMC8498923; doi:10.1016/j.gpb.2019.05.005)
Supplement: Supplementary Figure S7 — RT-qPCR analysis to determine the RNA expression levels of the three genes validated for 5hmC increase from PT to MT (Related to Figure 4). RT-qPCR analysis to determine the RNA expression of ARHGEF10L (A), CPXM2 (B), and TMEM201 (C) in the 8 sets of PT and MT samples. 18s-rRNA was used as an internal control. Data are represented as mean ± SEM, P values were calculated by using unpaired student’s t-test. *, P < 0.05. [file mmc7.zip]

Archive with 1 entries (1 files):
- Supplementary Figure S7.ai
