# Supplementary material for: Genome-wide 5-Hydroxymethylcytosine Profiling Analysis Identifies MAP7D1 as A Novel Regulator of Lymph Node Metastasis in Breast Cancer
Source: Genomics Proteomics Bioinformatics. 2021 Mar 11;19(1):64–79. doi: 10.1016/j.gpb.2019.05.005 (PMC8498923; doi:10.1016/j.gpb.2019.05.005)
Supplement: Supplementary Figure S8 — Validation of overexpression and knockdown efficiency of TET1 and MAP7D1 in breast cancer cell lines (Related to Figure 5). A. Relative RNA expression levels of MAP7D1 in four types of breast cancer cell lines. 231, MDA-MB-231; 453, MDA-MB-453. β-actin was used as an internal control. B. RT-qPCR analysis to confirm the overexpression efficiency of TET1 in MDA-MB-231 cell line. C. RT-qPCR analysis to confirm the knockdown efficiency of TET1 in MCF7 cell line. D. RT-qPCR analysis to determine the effect of TET2 overexpression on MAP7D1 gene expression in MDA-MB-231 cell line. E. hMeDIP-qPCR analysis to determine the level of 5hmC in MAP7D1-exon9 after TET1 overexpression in MDA-MB-231 cell line. F. RT-qPCR analysis to validate the efficiency of MAP7D1 overexpression in MCF7. EV, empty vector; SC, scramble control. 18s-rRNA was used as an internal control. Data are represented as mean ± SEM, P values were calculated by using unpaired student’s t-test, ***, P < 0.001; ****, P < 0.0001. All the experiments were repeated three times and representative results are shown here. [file mmc8.zip]

Archive with 1 entries (1 files):
- Supplementary Figure S8.ai
