# Supplementary material for: Genome-wide 5-Hydroxymethylcytosine Profiling Analysis Identifies MAP7D1 as A Novel Regulator of Lymph Node Metastasis in Breast Cancer
Source: Genomics Proteomics Bioinformatics. 2021 Mar 11;19(1):64–79. doi: 10.1016/j.gpb.2019.05.005 (PMC8498923; doi:10.1016/j.gpb.2019.05.005)
Supplement: Supplementary Figure S9 — Effect of MAP7D1 on breast cancer cell proliferation and migration (Related to Figure 5). A. RT-qPCR analysis to validate the efficiency of MAP7D1 overexpression in T47D. B. Effect of MAP7D1 overexpression in T47D on cell proliferation as analyzed by MTT assays. C. RT-qPCR analysis to validate the efficiency of MAP7D1 knockdown in MDA-MB-231. ShMAP7D1-1 and shMAP7D1-2 represent two kinds of plasmids containing different shRNA sequence. D. Effect of MAP7D1 knockdown in MDA-MB-231 on cell proliferation as analyzed by MTT assays. Representative images of wound healing assay in T47D and MDA-MB-231 cells to show the effect of MAP7D1 overexpression (E) or knockdown (shMAP7D1-1) (G) on cell migration. F. Representative images and quantitative analysis of transwell assay to show the effect of MAP7D1 overexpression on T47D cell migration. H. Representative images and quantitative analysis of transwell assay to show the effect of MAP7D1 knockdown on MDA-MB-231 cell invasion. EV, empty vector; SC, scramble control. Scale bar represents 100 μm. 18s-rRNA was used as an internal control. Data are represented as mean ± SEM, *, P < 0.05; **, P < 0.01; ****, P < 0.0001. All the experiments were repeated three times and representative results are shown here. [file mmc9.zip]

Archive with 1 entries (1 files):
- Supplementary Figure S9.ai
