# Supplementary material for: Genome-wide 5-Hydroxymethylcytosine Profiling Analysis Identifies MAP7D1 as A Novel Regulator of Lymph Node Metastasis in Breast Cancer
Source: Genomics Proteomics Bioinformatics. 2021 Mar 11;19(1):64–79. doi: 10.1016/j.gpb.2019.05.005 (PMC8498923; doi:10.1016/j.gpb.2019.05.005)
Supplement: Supplementary Figure S10 — Effect of MAP7D1 on tumor metastasis as observed in breast cancer xenograft model in nude mice (Related to Figure 6). A. Schematic representation of orthotropic xenograft assay. MCF7 and MDA-MB-231 cell lines with stable MAP7D1 overexpression or knockdown were established by using clone selection and lentivirus system, respectively. Then the cells were injected into the inguinal mammary fat pad. Tumor growth was monitored once every week via ultrasound imaging analysis. In order to evaluate the progression of metastasis, primary tumors (red arrows), lymph nodes (blue arrows), livers as well as lungs were included for gross observation, H&E staining and immunohistochemical staining analysis. B. Representative ultrasound images of tumors in the SC and shMAP7D1-2 groups at the 3rd week post-injection. Tumors are denoted with yellow dashed lines. C. Tumor growth curves in the shMAP7D1-2 group compared to that in the SC group. D. Photographs of tumors in SC and shMAP7D1-2 groups at the 4th week post-injection. E. Quantitative comparison of tumor weight between SC and shMAP7D1-2 groups at the 7th week post-injection. Data are represented as mean ± SEM in each group. P value was calculated by using unpaired student’s t-test. *, P < 0.05. [file mmc10.zip]

Archive with 1 entries (1 files):
- Supplementary Figure S10.ai
