# Supplementary material for: Genome-wide 5-Hydroxymethylcytosine Profiling Analysis Identifies MAP7D1 as A Novel Regulator of Lymph Node Metastasis in Breast Cancer
Source: Genomics Proteomics Bioinformatics. 2021 Mar 11;19(1):64–79. doi: 10.1016/j.gpb.2019.05.005 (PMC8498923; doi:10.1016/j.gpb.2019.05.005)
Supplement: Supplementary Table S1 [file mmc11.xlsx]

## Sheet: 横版
Supplementary Table S1 Data processing information of hMeDIP-seq as well as statistical analysis results of 5hmC-enriched regions (hMRs) and 5hmC-enriched genes (hMGs) in primary breast cancers (PTs and MTs) and metastatic lymph nodes (MLN1, MLN3)
Sample		Total Reads	After Trim	Reserve Rate	Uniq mapped reads	Uniq mapped efficiency	hMRs	hMGs
MT2	input	162804418	156794478	0.963085	93478482	0.596185	123,156	18,142
	IP	195961564	191010474	0.974734	121865340	0.638003
MLN3	input	98747144	93727004	0.949162	72695100	0.775605	1609	1415
	IP	60308808	56185290	0.931627	43091200	0.766948
MLN1	input	75656982	70929122	0.937509	54201086	0.764158	6845	4535
	IP	51099840	48283988	0.944895	36781736	0.761779
MT3	input	54234134	51897140	0.956909	40255858	0.775685	6002	3702
	IP	63097266	59071440	0.936197	45932848	0.777581
MT1	input	57065758	54245156	0.950573	43561954	0.803057	59,013	15,043
	IP	113214242	111284782	0.982957	87478386	0.786077
MT4	input	81998810	79320276	0.967334	70536604	0.889263	38,345	11,552
	IP	86239816	83945238	0.973393	73905470	0.880401
MT5	input	77225146	74802198	0.968625	66113938	0.88385	43,073	11,358
	IP	113337494	110419350	0.974253	97120794	0.879563
MT6	input	80166848	77687026	0.969067	68530630	0.882137	20,749	8234
	IP	101748184	99239182	0.975341	87471066	0.881417
MT7	input	86036150	83290832	0.968091	73940462	0.887738	37,053	12,263
	IP	81947474	79575766	0.971058	69149572	0.868978
MT8	input	73102874	70783286	0.96827	62366174	0.881086	80,143	14,051
	IP	106556174	103607822	0.972331	90862154	0.876982
MT9	input	167916504	161880462	0.964053	143655320	0.887416	16,442	6244
	IP	136323246	132502054	0.97197	117976820	0.890377
PT2	input	51788424	49411136	0.954096	38941418	0.78811	35,662	9546
	IP	76505300	73254024	0.957503	59691850	0.814861
PT1	input	77039732	73920624	0.959513	58189442	0.787188	9365	5657
	IP	55337338	52673660	0.951865	41524618	0.788337
PT3	input	76549718	73866110	0.964943	63636974	0.861518	13,335	7320
	IP	94706634	92048540	0.971933	78676112	0.854724
PT4	input	82309574	79875954	0.970433	70330878	0.880501	4945	3110
	IP	101880550	99256598	0.974245	87686572	0.883433
PT5	input	78737790	76148892	0.96712	66844982	0.877819	24,948	8907
	IP	109085078	106314842	0.974605	92501640	0.870073
PT6	input	87250282	84512610	0.968623	75043380	0.887955	14,360	7214
	IP	88766628	86547510	0.975001	75676526	0.874393
PT7	input	85166748	82454854	0.968158	73230730	0.888131	25,940	9116
	IP	109001478	106288984	0.975115	93846000	0.882933
PT8	input	86668042	83807108	0.96699	71328686	0.851105	9930	5329
	IP	98666838	96150356	0.974495	83017808	0.863417
