# Supplementary material for: Genome-wide 5-Hydroxymethylcytosine Profiling Analysis Identifies MAP7D1 as A Novel Regulator of Lymph Node Metastasis in Breast Cancer
Source: Genomics Proteomics Bioinformatics. 2021 Mar 11;19(1):64–79. doi: 10.1016/j.gpb.2019.05.005 (PMC8498923; doi:10.1016/j.gpb.2019.05.005)
Supplement: Supplementary Table S2 [file mmc12.xlsx]

## Sheet: Sheet1
Supplementary Table S2 Numbers of differential 5hmC regions (DhMRs) and differential 5hmC genes (DhMGs) as analyzed from pairwise comparison in Group1-4
		Group 1 (PT1 vs. MT1)	Group 2 (PT2 vs. MT2)	Group 3 (MT1 vs. MLN1)	Group 4 (MT3 vs. MLN3)	Group 4 (6PTs vs. 6MTs)
DhMRs	Loss	144	6933	67420	7184	1
	Gain	85876	86862	91	1213	4192
	Total	86020	93795	67511	8397	4193
DhMGs	Loss	26	954	13594	3734	1
	Gain	14830	13349	17	697	2225
	Total	14856	14303	13611	4431	2226
Overlap	Loss	3		3304
DhMGs	Gain	10487		0
