# Supplementary material for: Genome-wide 5-Hydroxymethylcytosine Profiling Analysis Identifies MAP7D1 as A Novel Regulator of Lymph Node Metastasis in Breast Cancer
Source: Genomics Proteomics Bioinformatics. 2021 Mar 11;19(1):64–79. doi: 10.1016/j.gpb.2019.05.005 (PMC8498923; doi:10.1016/j.gpb.2019.05.005)
Supplement: Supplementary Table S3 [file mmc13.xlsx]

## Sheet: sheet1
Supplementary Table S3 KEGG analysis of the top 3300 DhMG with 5hmC-gain identified from the first two sets of PT and MT samples
ID	Description	GeneRatio	BgRatio	pvalue	p.adjust	qvalue	Count
hsa04360	Axon guidance	56/1109	175/7470	5.48434e-09	1.69466e-06	1.33356e-06	56
hsa04510	Focal adhesion	55/1109	199/7470	1.71642e-06	0.000265187	0.000208681	55
hsa04014	Ras signaling pathway	61/1109	232/7470	2.89749e-06	0.000298442	0.000234849	61
hsa04666	Fc gamma R-mediated phagocytosis	29/1109	91/7470	2.94661e-05	0.00157377	0.00123843	29
hsa05032	Morphine addiction	29/1109	91/7470	2.94661e-05	0.00157377	0.00123843	29
hsa05230	Central carbon metabolism in cancer	23/1109	65/7470	3.05586e-05	0.00157377	0.00123843	23
hsa04810	Regulation of actin cytoskeleton	53/1109	213/7470	6.65847e-05	0.00288596	0.00227102	53
hsa04020	Calcium signaling pathway	47/1109	183/7470	7.47174e-05	0.00288596	0.00227102	47
hsa04015	Rap1 signaling pathway	51/1109	206/7470	0.000104491	0.00358754	0.0028231	51
hsa04310	Wnt signaling pathway	39/1109	146/7470	0.000122834	0.00379556	0.00298679	39
hsa04921	Oxytocin signaling pathway	40/1109	152/7470	0.000143674	0.00403593	0.00317595	40
hsa04010	MAPK signaling pathway	67/1109	295/7470	0.00016042	0.00413082	0.00325062	67
hsa04514	Cell adhesion molecules (CAMs)	38/1109	144/7470	0.000196425	0.00466888	0.00367403	38
hsa04072	Phospholipase D signaling pathway	38/1109	146/7470	0.00026638	0.00587939	0.0046266	38
hsa01521	EGFR tyrosine kinase inhibitor resistance	24/1109	79/7470	0.000318384	0.00655871	0.00516117	24
hsa05033	Nicotine addiction	15/1109	40/7470	0.000353852	0.0067899	0.0053431	15
hsa04151	PI3K-Akt signaling pathway	76/1109	354/7470	0.000388996	0.0067899	0.0053431	76
hsa05231	Choline metabolism in cancer	28/1109	99/7470	0.000395528	0.0067899	0.0053431	28
hsa04974	Protein digestion and absorption	26/1109	90/7470	0.000440061	0.00715678	0.0056318	26
hsa01200	Carbon metabolism	31/1109	116/7470	0.000585739	0.00904967	0.00712135	31
hsa05205	Proteoglycans in cancer	47/1109	201/7470	0.000766159	0.0112735	0.00887131	47
hsa04024	cAMP signaling pathway	46/1109	198/7470	0.00100381	0.014099	0.0110947	46
hsa04925	Aldosterone synthesis and secretion	26/1109	96/7470	0.0012758	0.0171401	0.0134879	26
hsa04721	Synaptic vesicle cycle	19/1109	63/7470	0.00143406	0.0184636	0.0145293	19
hsa01230	Biosynthesis of amino acids	21/1109	75/7470	0.00232264	0.0285815	0.0224913	21
hsa04012	ErbB signaling pathway	23/1109	85/7470	0.00240492	0.0285815	0.0224913	23
hsa00030	Pentose phosphate pathway	11/1109	30/7470	0.00265133	0.0298424	0.0234836	11
hsa05214	Glioma	20/1109	71/7470	0.00270417	0.0298424	0.0234836	20
hsa04725	Cholinergic synapse	28/1109	112/7470	0.00310473	0.0330814	0.0260324	28
hsa05218	Melanoma	20/1109	72/7470	0.00323413	0.0333115	0.0262135	20
hsa04144	Endocytosis	52/1109	244/7470	0.00365553	0.0364374	0.0286733	52
hsa04727	GABAergic synapse	23/1109	88/7470	0.00388374	0.0375024	0.0295113	23
hsa00310	Lysine degradation	17/1109	59/7470	0.00424937	0.0397896	0.0313112	17
hsa04070	Phosphatidylinositol signaling system	25/1109	99/7470	0.00437965	0.0398033	0.031322	25
hsa00330	Arginine and proline metabolism	15/1109	50/7470	0.00465555	0.0405057	0.0318747	15
hsa04728	Dopaminergic synapse	31/1109	131/7470	0.00471911	0.0405057	0.0318747	31
