# Supplementary material for: Genome-wide 5-Hydroxymethylcytosine Profiling Analysis Identifies MAP7D1 as A Novel Regulator of Lymph Node Metastasis in Breast Cancer
Source: Genomics Proteomics Bioinformatics. 2021 Mar 11;19(1):64–79. doi: 10.1016/j.gpb.2019.05.005 (PMC8498923; doi:10.1016/j.gpb.2019.05.005)
Supplement: Supplementary Table S4 [file mmc14.xlsx]

## Sheet: sheet1
Supplementary Table S4 KEGG analysis of 3304 DhMG with 5hmC-loss in MLN compared to MT
ID	Description	GeneRatio	BgRatio	pvalue	p.adjust	qvalue	Count
hsa04360	Axon guidance	70/1196	175/7440	1.3598e-14	4.18819e-12	2.69098e-12	70
hsa04510	Focal adhesion	70/1196	199/7440	1.97604e-11	3.0431e-09	1.95524e-09	70
hsa04015	Rap1 signaling pathway	63/1196	206/7440	1.0182e-07	1.04535e-05	6.71655e-06	63
hsa04072	Phospholipase D signaling pathway	48/1196	146/7440	3.24881e-07	2.04178e-05	1.31188e-05	48
hsa04810	Regulation of actin cytoskeleton	63/1196	213/7440	3.88314e-07	2.04178e-05	1.31188e-05	63
hsa04512	ECM-receptor interaction	32/1196	82/7440	4.31611e-07	2.04178e-05	1.31188e-05	32
hsa04724	Glutamatergic synapse	40/1196	114/7440	4.64042e-07	2.04178e-05	1.31188e-05	40
hsa04927	Cortisol synthesis and secretion	27/1196	64/7440	5.52875e-07	2.07345e-05	1.33223e-05	27
hsa04010	MAPK signaling pathway	80/1196	295/7440	6.05879e-07	2.07345e-05	1.33223e-05	80
hsa04144	Endocytosis	68/1196	244/7440	1.50744e-06	4.64293e-05	2.98315e-05	68
hsa04934	Cushing syndrome	48/1196	154/7440	1.87212e-06	4.94732e-05	3.17873e-05	48
hsa05166	Human T-cell leukemia virus 1 infection	70/1196	255/7440	1.92753e-06	4.94732e-05	3.17873e-05	70
hsa04520	Adherens junction	28/1196	72/7440	2.45369e-06	5.81335e-05	3.73517e-05	28
hsa04390	Hippo signaling pathway	47/1196	154/7440	4.57789e-06	9.55013e-05	6.13611e-05	47
hsa05165	Human papillomavirus infection	86/1196	339/7440	4.65104e-06	9.55013e-05	6.13611e-05	86
hsa04310	Wnt signaling pathway	45/1196	146/7440	5.45327e-06	0.000104975	6.74483e-05	45
hsa04925	Aldosterone synthesis and secretion	33/1196	96/7440	7.7152e-06	0.000139781	8.98116e-05	33
hsa05205	Proteoglycans in cancer	55/1196	201/7440	2.68547e-05	0.000459514	0.000295245	55
hsa04911	Insulin secretion	29/1196	85/7440	3.18837e-05	0.000516852	0.000332085	29
hsa04924	Renin secretion	24/1196	65/7440	3.51793e-05	0.000541761	0.00034809	24
hsa04392	Hippo signaling pathway - multiple species	14/1196	29/7440	5.08249e-05	0.000745432	0.000478952	14
hsa01521	EGFR tyrosine kinase inhibitor resistance	27/1196	79/7440	5.72152e-05	0.000783882	0.000503656	27
hsa04071	Sphingolipid signaling pathway	36/1196	118/7440	5.92265e-05	0.000783882	0.000503656	36
hsa04976	Bile secretion	25/1196	71/7440	6.10817e-05	0.000783882	0.000503656	25
hsa04540	Gap junction	29/1196	88/7440	6.58982e-05	0.000811866	0.000521636	29
hsa04024	cAMP signaling pathway	53/1196	198/7440	7.13559e-05	0.000845293	0.000543114	53
hsa01522	Endocrine resistance	31/1196	98/7440	8.98686e-05	0.00102517	0.000658686	31
hsa04725	Cholinergic synapse	34/1196	112/7440	0.000105107	0.00115618	0.000742861	34
hsa04022	cGMP-PKG signaling pathway	45/1196	163/7440	0.000113334	0.00120369	0.000773387	45
hsa05215	Prostate cancer	30/1196	97/7440	0.000182589	0.001845	0.00118544	30
hsa04921	Oxytocin signaling pathway	42/1196	152/7440	0.000185698	0.001845	0.00118544	42
hsa05412	Arrhythmogenic right ventricular cardiomyopathy (ARVC)	24/1196	72/7440	0.000225749	0.00217284	0.00139608	24
hsa04020	Calcium signaling pathway	48/1196	183/7440	0.000260603	0.00239682	0.00153999	48
hsa04070	Phosphatidylinositol signaling system	30/1196	99/7440	0.000272366	0.00239682	0.00153999	30
hsa04750	Inflammatory mediator regulation of TRP channels	30/1196	99/7440	0.000272366	0.00239682	0.00153999	30
hsa04972	Pancreatic secretion	29/1196	96/7440	0.000363025	0.00310588	0.00199558	29
hsa04151	PI3K-Akt signaling pathway	81/1196	354/7440	0.000396322	0.00329911	0.00211973	81
hsa00532	Glycosaminoglycan biosynthesis - chondroitin sulfate / dermatan sulfate	10/1196	20/7440	0.000434626	0.00352276	0.00226343	10
hsa04912	GnRH signaling pathway	28/1196	93/7440	0.000483836	0.00372554	0.00239371	28
hsa05222	Small cell lung cancer	28/1196	93/7440	0.000483836	0.00372554	0.00239371	28
hsa05414	Dilated cardiomyopathy (DCM)	27/1196	90/7440	0.00064482	0.00481004	0.00309052	27
hsa05163	Human cytomegalovirus infection	55/1196	225/7440	0.000655914	0.00481004	0.00309052	55
hsa04611	Platelet activation	34/1196	123/7440	0.000732523	0.00524691	0.00337122	34
hsa04330	Notch signaling pathway	17/1196	48/7440	0.000834593	0.00584215	0.00375367	17
hsa04916	Melanogenesis	29/1196	101/7440	0.000910479	0.00623172	0.00400398	29
hsa00564	Glycerophospholipid metabolism	28/1196	97/7440	0.00101198	0.00677589	0.00435361	28
hsa05223	Non-small cell lung cancer	21/1196	66/7440	0.00108951	0.00713977	0.00458741	21
hsa04270	Vascular smooth muscle contraction	33/1196	121/7440	0.00112154	0.00714803	0.00459272	33
hsa04971	Gastric acid secretion	23/1196	75/7440	0.00113719	0.00714803	0.00459272	23
hsa04923	Regulation of lipolysis in adipocytes	18/1196	54/7440	0.00133597	0.00816108	0.00524362	18
hsa04720	Long-term potentiation	21/1196	67/7440	0.00135135	0.00816108	0.00524362	21
hsa05220	Chronic myeloid leukemia	23/1196	76/7440	0.00138785	0.00822034	0.00528169	23
hsa04014	Ras signaling pathway	55/1196	232/7440	0.00141461	0.00822073	0.00528194	55
hsa04930	Type II diabetes mellitus	16/1196	46/7440	0.00146869	0.008377	0.00538235	16
hsa04625	C-type lectin receptor signaling pathway	29/1196	104/7440	0.00150775	0.00844339	0.00542501	29
hsa04722	Neurotrophin signaling pathway	32/1196	119/7440	0.001704	0.00937199	0.00602165	32
hsa04666	Fc gamma R-mediated phagocytosis	26/1196	91/7440	0.00177475	0.00958986	0.00616163	26
hsa04713	Circadian entrainment	27/1196	96/7440	0.00188417	0.0100056	0.00642875	27
hsa05226	Gastric cancer	38/1196	149/7440	0.00191708	0.0100078	0.00643018	38
hsa04928	Parathyroid hormone synthesis, secretion and action	29/1196	106/7440	0.00207242	0.0106384	0.00683535	29
hsa04728	Dopaminergic synapse	34/1196	131/7440	0.00237547	0.0119942	0.00770644	34
hsa04371	Apelin signaling pathway	35/1196	137/7440	0.00275052	0.0136639	0.00877926	35
hsa05231	Choline metabolism in cancer	27/1196	99/7440	0.00304927	0.0148751	0.00955747	27
hsa04012	ErbB signaling pathway	24/1196	85/7440	0.00310701	0.0148751	0.00955747	24
hsa05225	Hepatocellular carcinoma	41/1196	168/7440	0.00313922	0.0148751	0.00955747	41
hsa05219	Bladder cancer	14/1196	41/7440	0.00347433	0.0162135	0.0104174	14
hsa04261	Adrenergic signaling in cardiomyocytes	36/1196	144/7440	0.0035678	0.0163775	0.0105228	36
hsa05217	Basal cell carcinoma	19/1196	63/7440	0.00366068	0.0163775	0.0105228	19
hsa05210	Colorectal cancer	24/1196	86/7440	0.00366898	0.0163775	0.0105228	24
hsa05032	Morphine addiction	25/1196	91/7440	0.00384373	0.0169124	0.0108665	25
hsa04152	AMPK signaling pathway	31/1196	120/7440	0.0039013	0.0169239	0.0108739	31
hsa04926	Relaxin signaling pathway	33/1196	130/7440	0.00398785	0.0170591	0.0109607	33
hsa04150	mTOR signaling pathway	37/1196	151/7440	0.0045322	0.0191222	0.0122863	37
hsa05211	Renal cell carcinoma	20/1196	69/7440	0.00481106	0.0200244	0.012866	20
hsa04340	Hedgehog signaling pathway	15/1196	47/7440	0.00523658	0.0215049	0.0138172	15
hsa04211	Longevity regulating pathway	24/1196	89/7440	0.0058894	0.0238676	0.0153353	24
hsa05212	Pancreatic cancer	21/1196	75/7440	0.00608527	0.0243411	0.0156395	21
hsa04970	Salivary secretion	24/1196	90/7440	0.00683997	0.0270091	0.0173538	24
hsa05213	Endometrial cancer	17/1196	58/7440	0.00795571	0.0310172	0.019929	17
hsa05146	Amoebiasis	25/1196	96/7440	0.00807289	0.0310806	0.0199698	25
hsa04919	Thyroid hormone signaling pathway	29/1196	116/7440	0.00837017	0.0318273	0.0204495	29
hsa00562	Inositol phosphate metabolism	20/1196	73/7440	0.00946018	0.0354233	0.02276	20
hsa04370	VEGF signaling pathway	17/1196	59/7440	0.0095459	0.0354233	0.02276	17
hsa04727	GABAergic synapse	23/1196	88/7440	0.010307	0.0377923	0.0242821	23
hsa04918	Thyroid hormone synthesis	20/1196	74/7440	0.0110602	0.040077	0.0257501	20
hsa05014	Amyotrophic lateral sclerosis (ALS)	15/1196	51/7440	0.0118748	0.0422488	0.0271455	15
hsa05230	Central carbon metabolism in cancer	18/1196	65/7440	0.011982	0.0422488	0.0271455	18
hsa04914	Progesterone-mediated oocyte maturation	25/1196	99/7440	0.0120711	0.0422488	0.0271455	25
hsa04726	Serotonergic synapse	28/1196	115/7440	0.0135998	0.0469265	0.030151	28
hsa04066	HIF-1 signaling pathway	25/1196	100/7440	0.0137123	0.0469265	0.030151	25
hsa05221	Acute myeloid leukemia	18/1196	66/7440	0.0140713	0.047626	0.0306004	18
hsa05214	Glioma	19/1196	71/7440	0.0145418	0.0486833	0.0312798	19
