# Supplementary material for: Genome-wide 5-Hydroxymethylcytosine Profiling Analysis Identifies MAP7D1 as A Novel Regulator of Lymph Node Metastasis in Breast Cancer
Source: Genomics Proteomics Bioinformatics. 2021 Mar 11;19(1):64–79. doi: 10.1016/j.gpb.2019.05.005 (PMC8498923; doi:10.1016/j.gpb.2019.05.005)
Supplement: Supplementary Table S5 [file mmc15.xlsx]

## Sheet: Sheet1
Supplementary Table S5 KEGG analysis of 1608 DhMG with 5hmC-gain identified from the additional 6 sets of PTs and MTs samples
ID	Description	GeneRatio	BgRatio	pvalue	p.adjust	qvalue	Count
hsa04010	MAPK signaling pathway	45/557	295/7528	1.99456e-06	0.00011728	8.69208e-05	45
hsa05165	Human papillomavirus infection	45/557	330/7528	3.8693e-05	0.000812552	0.000602214	45
hsa04144	Endocytosis	38/557	244/7528	7.80467e-06	0.000327796	0.000242942	38
hsa04510	Focal adhesion	37/557	199/7528	1.21131e-07	3.56125e-05	2.63938e-05	37
hsa04015	Rap1 signaling pathway	37/557	206/7528	3.02139e-07	4.44144e-05	3.29172e-05	37
hsa04024	cAMP signaling pathway	33/557	212/7528	3.14111e-05	0.000710373	0.000526485	33
hsa04360	Axon guidance	32/557	181/7528	2.76301e-06	0.000135387	0.000100341	32
hsa04921	Oxytocin signaling pathway	30/557	153/7528	6.00004e-07	5.88004e-05	4.35793e-05	30
hsa04934	Cushing syndrome	30/557	155/7528	8.02244e-07	5.8965e-05	4.37012e-05	30
hsa04810	Regulation of actin cytoskeleton	30/557	214/7528	0.000474843	0.00558415	0.00413863	30
hsa04020	Calcium signaling pathway	29/557	188/7528	0.000111405	0.00181961	0.00134859	29
hsa04014	Ras signaling pathway	28/557	232/7528	0.00667452	0.0398793	0.0295561	28
hsa05163	Human cytomegalovirus infection	27/557	225/7528	0.00824065	0.0465914	0.0345307	27
hsa05224	Breast cancer	26/557	147/7528	2.36421e-05	0.000665025	0.000492876	26
hsa04150	mTOR signaling pathway	26/557	153/7528	4.83554e-05	0.000947766	0.000702426	26
hsa04022	cGMP-PKG signaling pathway	26/557	166/7528	0.000194548	0.00276375	0.00204833	26
hsa05205	Proteoglycans in cancer	26/557	201/7528	0.00351955	0.0240639	0.0178347	26
hsa04072	Phospholipase D signaling pathway	25/557	148/7528	7.45594e-05	0.00128944	0.000955653	25
hsa04310	Wnt signaling pathway	24/557	158/7528	0.000539194	0.00609704	0.00451875	24
hsa04550	Signaling pathways regulating pluripotency of stem cells	23/557	139/7528	0.000197411	0.00276375	0.00204833	23
hsa04261	Adrenergic signaling in cardiomyocytes	22/557	145/7528	0.000921798	0.00967888	0.00717339	22
hsa04390	Hippo signaling pathway	22/557	154/7528	0.00205148	0.0177393	0.0131473	22
hsa04916	Melanogenesis	21/557	101/7528	1.15674e-05	0.000377867	0.000280052	21
hsa04371	Apelin signaling pathway	21/557	137/7528	0.00104555	0.0101378	0.00751355	21
hsa04912	GnRH signaling pathway	20/557	93/7528	1.09793e-05	0.000377867	0.000280052	20
hsa04925	Aldosterone synthesis and secretion	20/557	98/7528	2.48819e-05	0.000665025	0.000492876	20
hsa04725	Cholinergic synapse	20/557	112/7528	0.000178236	0.00275797	0.00204404	20
hsa04270	Vascular smooth muscle contraction	20/557	132/7528	0.00157787	0.0144966	0.010744	20
hsa04910	Insulin signaling pathway	20/557	137/7528	0.0024856	0.0193369	0.0143313	20
hsa04713	Circadian entrainment	19/557	97/7528	7.15359e-05	0.00128944	0.000955653	19
hsa01522	Endocrine resistance	18/557	98/7528	0.000258511	0.00330445	0.00244906	18
hsa04722	Neurotrophin signaling pathway	18/557	119/7528	0.00270616	0.0198903	0.0147415	18
hsa04724	Glutamatergic synapse	17/557	114/7528	0.00407886	0.0266485	0.0197503	17
hsa05231	Choline metabolism in cancer	16/557	99/7528	0.00230808	0.0193369	0.0143313	16
hsa04750	Inflammatory mediator regulation of TRP channels	16/557	100/7528	0.0025651	0.0193369	0.0143313	16
hsa04211	Longevity regulating pathway	15/557	89/7528	0.00204882	0.0177393	0.0131473	15
hsa00564	Glycerophospholipid metabolism	15/557	97/7528	0.00480368	0.0307018	0.0227543	15
hsa04660	T cell receptor signaling pathway	15/557	101/7528	0.00702856	0.0405176	0.0300291	15
hsa04927	Cortisol synthesis and secretion	14/557	65/7528	0.000224285	0.00299727	0.00222139	14
hsa04971	Gastric acid secretion	14/557	75/7528	0.00103757	0.0101378	0.00751355	14
hsa04330	Notch signaling pathway	13/557	48/7528	2.98902e-05	0.000710373	0.000526485	13
hsa04370	VEGF signaling pathway	13/557	59/7528	0.000294648	0.00360944	0.0026751	13
hsa05217	Basal cell carcinoma	13/557	63/7528	0.000579611	0.00631132	0.00467757	13
hsa04720	Long-term potentiation	13/557	67/7528	0.00106896	0.0101378	0.00751355	13
hsa05214	Glioma	13/557	75/7528	0.00309376	0.0221845	0.0164418	13
hsa04512	ECM-receptor interaction	13/557	82/7528	0.00678219	0.0398793	0.0295561	13
hsa05230	Central carbon metabolism in cancer	12/557	65/7528	0.0025642	0.0193369	0.0143313	12
hsa04664	Fc epsilon RI signaling pathway	12/557	68/7528	0.00378496	0.0252904	0.0187437	12
hsa04520	Adherens junction	12/557	72/7528	0.00609717	0.0381397	0.0282668	12
hsa04340	Hedgehog signaling pathway	9/557	47/7528	0.00669932	0.0398793	0.0295561	9
hsa04744	Phototransduction	7/557	28/7528	0.00351455	0.0240639	0.0178347	7
hsa00532	Glycosaminoglycan biosynthesis - chondroitin sulfate / dermatan sulfate	6/557	20/7528	0.00252283	0.0193369	0.0143313	6
