# Supplementary material for: Genome-wide 5-Hydroxymethylcytosine Profiling Analysis Identifies MAP7D1 as A Novel Regulator of Lymph Node Metastasis in Breast Cancer
Source: Genomics Proteomics Bioinformatics. 2021 Mar 11;19(1):64–79. doi: 10.1016/j.gpb.2019.05.005 (PMC8498923; doi:10.1016/j.gpb.2019.05.005)
Supplement: Supplementary Table S6 [file mmc16.xlsx]

## Sheet: Sheet1
Supplementary Table S6 Primers used for hMeDIP-qPCR and RT-qPCR
Primer name	Primer sequence
MAP7D1-exon8-F	GGAGGAAGGAGGAGGCAAAG
MAP7D1-exon8-R	TCCTTCTCGTTACTGGCCCT
TMEM201-exon5-F	CGCCTTCCTACTGACCACC
TMEM201-exon5-R	GGAGTAGGCCCAGCAACTG
CPXM2-exon1-F	GGAAAGGGAGGGAAGAAGGAA
CPXM2-exon1-R	GGGCAGGGTCACGGTCA
ARHGEF10L-exon15-F	ATGCTGAAGAACACCCCCAG
ARHGEF10L-exon15-R	TCGTTCAGCTTCTCAGCCAG
BRD1-exon10-F	GAAGCTTTAATGCGCCCAAATG
BRD1-exon10-R	GCGTAGTTCCCATTCTCGATG
NFE2-exon3-F	GGAGCGGCTGACCAATGAAC
NFE2-exon3-R	AAGGTGCTGGAAAATGTCACG
PTGFRN-exon4-F	CAACAGACCGAGCCGATGAC
PTGFRN-exon4-R	CTCAAAGCAACATGAGGCGAG
PIK3R5-exon7-F	ATAGCCGGTCCCCTGTGT
PIK3R5-exon7-R	TCCGGGCGTACTCAGCTTAT
18S rRNA-F	GGATGTAAAGGATGGAAAATACA
18S rRNA-R	TCCAGGTCTTCACGGAGCTTGTT
MAP7D1-F	ACCAAGAAGCAGGACAGCAA
MAP7D1-R	ATGGGCTCCTCTTTCTGCAC
TMEM201-F	CGTGTTGCTCTACCGGATCG
TMEM201-R	TGTTGTAGTCGCCGTTCTCC
CPXM2-F	ACATCCGAACAGCCAACGAT
CPXM2-R	GAAACCTTCGGCCTTTGCTG
ARHGEF10L-F	CCAAGCACCGAGTGTCCTTC
ARHGEF10L-R	TTCAGCTCCTGCATGTCTCTC
